# Supplementary material for: Two new species of Microcotylidae Taschenberg, 1879 (Platyhelminthes: Polyopisthocotyla) parasitising Diplodus capensis (Teleostei, Sparidae) off South Africa
Source: Parasite. 2025 Jul 25;32:44. doi: 10.1051/parasite/2025037 (PMC12291546; doi:10.1051/parasite/2025037)
Supplement: Supplementary file 1 — Table S1: Morphometric data for all valid species of Atriaster and Polylabris, including that of the new species described herein. Table S2: Genetic divergences between species included in the phylogenetic analyses. [file parasite-32-44-s1.zip]

Archive with 2 entries (2 files):
- parasite240203-1-olm/Table S1.xlsx
- parasite240203-1-olm/Table S2.xlsx
