# Supplementary material for: Two new species of Microcotylidae Taschenberg, 1879 (Platyhelminthes: Polyopisthocotyla) parasitising Diplodus capensis (Teleostei, Sparidae) off South Africa
Source: Parasite. 2025 Jul 25;32:44. doi: 10.1051/parasite/2025037 (PMC12291546; doi:10.1051/parasite/2025037)
Supplement: Supplementary file 1 — Table S1: Morphometric data for all valid species of Atriaster and Polylabris, including that of the new species described herein. Table S2: Genetic divergences between species included in the phylogenetic analyses. [file parasite-32-44-s1.zip › parasite240203-1-olm/Table S1.xlsx]

## Sheet: Atriaster
Comparison of measurements of Atriaster ibamba n. sp. from Diplodus capensis off South Africa with all known species of Atriaster.
Species	Atriaster ibamba n. sp.	A. acanthopagri	A. bifidacanthus	A. heterodus	A. maillardi	A. spinifer
Host	Diplodus capensis	Acanthopagrus bifasciatus	Sparus sp.	Sparidae gen. sp. A	Diplodus cervinus	Argyrops spinifer, A. bifasciatus
Locality	South Africa, SEA	Arabian Sea, WIO	Gulf of Aden, Arabian Sea, WIO	Walvis Bay, Namibia, SEA	El Hierro, Canary Islands, ECA	Arabian Sea, WIO
Source	Present study	[44]	[44]	[32]	[38]	[44]
Number	46	NA	NA	22	32	NA
Total Body L.	16445481 (3443)	5440–5500	8700–12200	5380–7200	3400–8690	4430–642
Body L. (excluding haptor)	1181–3865 (2264)	2260–1860	4470–5000	–	–	2120–3450
Haptor L.	315–2489 (1658)	–	4230–6370	–	1320–5460	–
Body W.	204–636 (371)	45–53	70	338–375	391–773	450–610 1
Clamp number	115–228 (168)	160	150	120–160 4	84 to 249	180
Clamp size	22–57 × 42–109 (35×64)	32–50 × 86–90 2	90–94 × 115–123 2	52×90 3	41–27 × 32–68	45–50 × 74–78 2
Oral suckers	60–111 × 34–51 (85 × 42)	90 × 42	130–150 × 50–60	–	–	80-120 × 30-50
Pharynx	27–51 × 28–44 (36 × 37)	32–37 *	24 *	–	–	30 *
Testes number	8–35 (23)	30–35	22	30–40	15–34	32–40
Genital atrium	–	130 *	250 *	–	–	–
Number outer hooks	12–21 (16)	40	35–36	15–18 4	20–35	32–35
Outer hooks L.	30–72 (57)	41–45	70–80	70–76 4	–	37–45
Paired hooks L.	55–105 (84)	70	140–160	112–118 4	–	53–74
Number inner hooks	6–10 (8)	5	12–13	8–9 4	–	4–5
Inner hooks L.	25–64 (39)	40–45	70–80	70–174 4	–	32–40
Eggs L.	–	130	170	–	–	120–130
Eggs W.	–	70	60	–	–	50–60
Abbreviations: ECA, Eastern Central Atlantic; SEA, Southeast Atlantic; WIO, Western Indian Ocean; L, length; N, number of specimens studied; NA., not available.
Symbols: 1 at the level of anterior third; 2 Largest; 3 Average size; 4 Corrected morphometrical data given by Mamaev and Parukhin (1975); * diameter; A Fish host identified as Sparus heterodus, which is considered dubious.

## Sheet: Polylabris
Comparison of measurements of Polylabris dassie n. sp. from Diplodus capensis off South Africa with other known species of Polylabris
Species	Polylabris dassie n. sp.	P. acanthopagri	P. angifer	P. bengalensis	P. gerres	P. madagascariensis	P. halichoeres	P. acanthogobii	P. girellae	P. japonicus	P. kuhliae	P. lingaoensis	P. maomao	P. rhabdosargi	P. tubicirrus
Host	Diplodus capensis	Acanthopagrus bifasciatus	A. latus	Siganus javus	Gerres subfasciatus	probably Sillago sihama	Halichoeres nigrescens	Acanthogobius flavimanus	Girella tricuspidata	Aacanthopagrus schelegeli	Kuhlia sandvicensis	Ambassis gymnocephalus	Abudefduf abdomimlis	Rhabdosargus sarba	Diplodus annularis
Locality	South Africa, SEA	Sawquirah, Oman, WIC	Kuwait, WIC	Bay of Bengal, India, EIC	Mandurah, Australia, EIC	Madagascar, WIC	Yangjiang, China, SCS	Ago Bay, Japan, NWP	New South Wales, Australia, SWP	Shizukoa, Japan, NWP	Hawaii, USA, ECP	Gulf of Tonkin, China, NWP	Hawaii, ECP	New South Wales, Australia, SWP	Israel, EM
Reference	Present study	[45]	[28]	[60]	[61]	[25]	[79]	[73]	[25]	[52]	[75]	[66]	[75]	[25]	[54]
Number	20	NA	NA	16	NA	NA	NA	NA	NA	3	5	NA	19	10	NA
Total Body L.	1892–3510 (2660)	5030–5800	1810–3840	2544–4480 (3780)	2430 (2350)	1350–1810 (1640)	2590–3420	1550–3050	1545-2070 (I790)	3800–5000	2200–3300	1356 (1130–1597	2600–3600	2710–3720 (3005)	3800
Body W.	376–652 (512)	530–560	330–480	368–768 (618)	360 (370)	225–270 (255)	510–610	350–530	475-615 (550)	830–930	300–550	236 (159–298)	250–500	440–610 (515)	600
Haptor L.	–	–	35–40 %	608–1088 (848)	1070 (980)	(620–850 (710)	690–980	–	680-1110 (880)	–	–	478–735 (583)	1000–1700	1315–1850 (1600)	1000
Clamps Number	64–130 (106)	160	100–140	64–78 (68)	100	60–62 (60)	56–64	40–50	66-78 (74)	106–126	80–120	60–86	95–125	86–112 (104)	132
Clamps L.	24–46 (35) 1	45–50 1	32–40 1	40–44	25	32–34 (33)	22–34	80 2	42-51 (48) 1	77–91 *1	–	anterior 39–48 (43) 4	–	41-50 (45) 1	40
Clamps W.	44–98 (69) 1	86–90 1	60–82 1	76–82	58 (62)	59–63 (61)	46–66	80 2	77-94 (88) 1	77–91 *1	–	posterior 33–40 (36) 4	–	80-91 (86) 1	70
Oral suckers L.	79–125 (100)	100–110	50–80	48–66 (57)	63 *	38–46 (42)	55–61	36–54	75–98 (86)	71–98	37–63	34–48 (41)	50	76–99 (88)	70
Oral suckers W.	66–97 (84)	80	30–60	56–72 (66)	–	35–38 (37)	40–43	30–48	24–71 (49)	93–110	45–63	37–50 (43)	60	37–63 (51)	60
Pharynx L.	37–54 (45)	40 *	20–40 *	40–68 (46)	37 *	–	–	30–38	–	54–64	35–50	27–42 (34) *	30–46	–	–
Pharynx W.	34–47 (39)	–	–	–	–	–	–	27–39	34-45 (38)	42–49	30–33		23–37	40–47 (45)	40*
Testes number	–	35–40	9 to 17	numerous follicular	16	–	9–13	–	16-20 (17)	8–14	7–19	–	15–25	14–20 (17)	15
MCO L.	28–40 (35)	50	50–80	44–60 (54)	46 (37)	40–43 (41)	–	40–45	54-61 (58)	47–54	42–50	34–45 (39)	30	41–51 (45)	78
MCO W.	–	–	–	24–32 (29)	–	20–25 (22)	–	–	36-41 (38)	30–35	–	22–33 (27)	26	30–35 (32)	–
MAG L.	–	–	50–70	–	–	–	–	–	27-43 (33)	–	–	–	–	6–16 (12)	–
MAG W.	–	–	–	–	–	5–6 (6)	–	–	–	82–111×52–71	65–70×30–63	–	–	–	–
Genital atrium	–	–	–	–	–	–	–	–	–	–	160–260	–	–	–	–
GA–anterior end	–	–	–	144–272 (230)	–	–	–	–	–	135–208	330–570	–	–	–	280
MCO–anterior end	–	–	–	–	187	–	–	–	–	–	–	–	–	–	–
Vagina–anterior end	–	–	–	–	–	–	–	–	–	–	–	–	–	–	–
Egg L.	–	–	165 × 75–95	180–192	–	–	–	–	146 3	–	140–160	–	–	146–205 (166)	–
Egg W.	–	–	–	96–100	–	–	–	–	57 3	–	75–100	–	–	53–77 (61)	–
Abbreviations: ECP, Eastern Central Pacific; EIC, Eastern Indian Ocean; EM, Eastern Mediterranean; MAG, male accessory glands; MCO, male copulatory organ; NA, not available; NWP, Northwest Pacific; SCS, South China Sea; SEA, Southeast Atlantic; SWP, Southwest Pacific; WCP, Western Central Pacific; WIC, Western Indian Ocean.
Symbols: 1 largest; 2 does not specify whether it is the largest or smallest clamp; 3 a single compressed utero egg; 4 width; * diameter.
