# Supplementary material for: Two new species of Microcotylidae Taschenberg, 1879 (Platyhelminthes: Polyopisthocotyla) parasitising Diplodus capensis (Teleostei, Sparidae) off South Africa
Source: Parasite. 2025 Jul 25;32:44. doi: 10.1051/parasite/2025037 (PMC12291546; doi:10.1051/parasite/2025037)
Supplement: Supplementary file 1 — Table S1: Morphometric data for all valid species of Atriaster and Polylabris, including that of the new species described herein. Table S2: Genetic divergences between species included in the phylogenetic analyses. [file parasite-32-44-s1.zip › parasite240203-1-olm/Table S2.xlsx]

## Sheet: 28S
Supplementary Table 1. Nucleotide genetic divergence values among selected sequences of the partial 28S rDNA region of polyopisthocotylans. Values below the diagonal are expressed in percentage (p-distance) while values above the diagonal represent number of differences in nucleotides. Newly sequenced taxa in bold.
		1	2	3	4	5	6	7	8	9	10	11	12	13	14	15	16	17	18	19	20	21	22	23	24	25	26	27	28	29	30	31	32
1	MG586861 Microcotyloides incisus		77	96	96	96	100	102	102	101	102	102	87	95	90	88	89	89	89	87	90	80	80	80	80	80	80	80	82	67	61	83	67
2	MH700259 Lutianicola sp.	10		54	65	65	74	67	68	67	68	68	82	89	75	73	74	74	74	72	75	64	64	64	64	64	64	64	66	59	65	77	71
3	MH700258 Polylabroides sp.	12.4	6.5		38	38	42	37	36	36	36	36	91	104	88	86	87	87	87	85	89	84	84	84	84	84	84	84	86	73	69	89	77
4	MH700257 Polylabris sp.	12.4	7.8	4.5		0	25	23	21	20	22	22	100	111	97	95	96	96	96	94	99	88	88	88	88	88	88	87	89	78	80	96	87
5	MH700591 Polylabris cf. mamaevi	12.4	7.8	4.5	0		25	23	21	20	22	22	100	111	97	95	96	96	96	94	99	88	88	88	88	88	88	87	89	78	80	96	87
6	GU289509 Polylabris sillaginae	13	8.9	5.1	3	3		20	19	19	19	19	104	113	101	99	100	100	100	98	102	92	92	92	92	92	92	92	93	79	81	99	87
7	Polylabris dassie n. sp. PV627799	13.2	8	4.4	2.8	2.8	2.4		1	1	1	1	108	121	105	103	104	104	104	102	105	91	91	91	91	91	91	91	92	80	84	103	93
8	Polylabris dassie n. sp. PV627796	13.4	8.2	4.3	2.5	2.5	2.3	0.1		0	0	0	109	120	104	102	103	103	103	101	105	92	92	92	92	92	92	92	92	81	85	104	94
9	Polylabris dassie n. sp. PV627795	13.3	8.1	4.4	2.4	2.4	2.3	0.1	0		0	0	107	118	103	101	102	102	102	100	104	91	91	91	91	91	91	91	91	81	85	103	94
10	Polylabris dassie n. sp. PV627798	13.2	8.1	4.3	2.6	2.6	2.3	0.1	0	0		0	109	122	104	102	103	103	103	101	105	92	92	92	92	92	92	92	93	81	85	104	94
11	Polylabris dassie n. sp. PV627799	13.2	8.1	4.3	2.6	2.6	2.3	0.1	0	0	0		109	122	104	102	103	103	103	101	105	92	92	92	92	92	92	92	93	81	85	104	94
12	JN602095 Omanicotyle heterospina	11.3	9.8	10.9	12	12	12.6	12.9	13.2	13	13.1	13.1		43	39	39	40	40	40	38	42	61	61	61	61	61	61	61	65	54	44	62	50
13	AJ243678 Bivagina pagrosomi	12.3	10.6	12.4	13.3	13.3	13.7	14.5	14.5	14.3	14.6	14.6	5.2		47	47	48	48	48	46	47	69	69	69	69	69	69	67	73	59	52	75	57
14	MN814847 Microcotyle whittingtoni	11.8	9	10.6	11.7	11.7	12.3	12.7	12.7	12.6	12.5	12.7	4.7	5.7		2	3	3	3	3	8	52	52	52	52	52	52	52	56	46	42	55	46
15	MN814850 Microcotyle isyebi	11.5	8.8	10.4	11.5	11.5	12.1	12.4	12.4	12.3	12.3	12.3	4.7	5.7	0.2		1	1	1	1	6	50	50	50	50	50	50	50	54	44	40	53	44
16	AM157221 Microcotyle erythrinii	11.6	8.9	10.5	11.6	11.6	12.2	12.5	12.5	12.4	12.4	12.4	4.8	5.8	0.4	0.1		0	0	2	7	51	51	51	51	51	51	51	55	45	41	54	45
17	OL679676 Microcotyle erythrini	11.6	8.9	10.5	11.6	11.6	12.2	12.5	12.5	12.4	12.4	12.4	4.8	5.8	0.4	0.1	0		0	2	7	51	51	51	51	51	51	51	55	45	41	54	45
18	MN814849 Microcotyle erythrini	11.6	8.9	10.5	11.6	11.6	12.2	12.5	12.5	12.4	12.4	12.4	4.8	5.8	0.4	0.1	0	0		2	7	51	51	51	51	51	51	51	55	45	41	54	45
19	AF382051 Microcotyle sebastis	11.4	8.7	10.2	11.3	11.3	12	12.3	12.3	12.2	12.2	12.2	4.6	5.5	0.4	0.1	0.2	0.2	0.2		5	49	49	49	49	49	49	49	53	43	39	52	45
20	GU263830 Microcotyle arripis	11.9	9.6	11.3	12.6	12.6	13	13.4	13.5	13.4	13.4	13.4	5.4	6	1	0.8	0.9	0.9	0.9	0.6		53	53	53	53	53	53	53	57	46	42	56	46
21	Atriaster ibamba n. sp. PV658384	10.4	7.7	10	10.5	10.5	11.1	10.9	11.1	11	11	11	7.3	8.3	6.3	6	6.2	6.2	6.2	5.9	6.8		0	0	0	0	0	0	4	3	33	34	30
22	Atriaster ibamba n. sp. PV658387	10.4	7.7	10	10.5	10.5	11.1	10.9	11.1	11	11	11	7.3	8.3	6.3	6	6.2	6.2	6.2	5.9	6.8	0		0	0	0	0	0	4	3	33	34	30
23	Atriaster ibamba n. sp. PV658383	10.4	7.7	10	10.5	10.5	11.1	10.9	11.1	11	11	11	7.3	8.3	6.3	6	6.2	6.2	6.2	5.9	6.8	0	0		0	0	0	0	4	3	33	34	30
24	Atriaster ibamba n. sp. PV658386	10.4	7.7	10	10.5	10.5	11.1	10.9	11.1	11	11	11	7.3	8.3	6.3	6	6.2	6.2	6.2	5.9	6.8	0	0	0		0	0	0	4	3	33	34	30
25	Atriaster ibamba n. sp. PV658388	10.4	7.7	10.1	10.5	10.5	11.1	10.9	11.1	11	11	11	7.3	83	6.3	6	6.2	6.2	6.2	5.9	6.8	0	0	0	0		0	0	4	3	33	34	30
26	Atriaster ibamba n. sp. PV658389	10.4	7.7	10.1	10.6	10.6	11.2	11	11.1	11	11.1	11.1	7.3	8.3	6.3	6.1	6.2	6.2	6.2	5.9	6.8	0	0	0	0	0		0	3	3	33	34	30
27	Atriaster ibamba n. sp. PV658385	10.5	7.7	10.1	10.5	10.5	11.2	11	11.1	11	11.1	11.1	7.4	8.1	6.3	6.1	6.2	6.2	6.2	6	6.8	0	0	0	0	0	0		3	3	33	34	30
28	OL679672 Atrispinum acarne	10.6	7.9	10.3	10.6	10.6	11.3	11	11.1	11	11.1	11.1	7.8	8.7	6.8	6.5	6.6	6.6	6.6	6.4	7.3	0.4	0.5	0.5	0.5	0.5	0.4	0.4		0	32	37	32
29	AF311702 Atrispinum acarne	14.1	10.9	13.5	14.5	14.5	14.9	14.9	15.1	15	15	15	10.1	11	8.6	8.3	8.5	8.5	8.5	8.1	9.4	0.6	0.6	0.6	0.6	0.6	0.6	0.6	0		34	32	32
30	AF311713 Bychowskicotyla mormyri	12.8	12.5	13.2	15.3	15.3	15.5	16.1	16.3	16.3	16.3	16.3	8.5	10	8.2	7.8	8	8	8	7.6	8.6	6.3	6.3	6.3	6.3	6.3	6.3	6.3	6.5	6.5		17	17
31	OL679674 Sparicotyle chrysophryii	10.8	9.2	10.6	11.5	11.5	12	12.3	12.5	12.5	12.4	12.4	7.4	9	6.6	6.4	6.5	6.5	6.5	6.3	7.1	4.1	4.1	4.1	4.1	4.1	4.1	4.1	4.4	5.9	3.3		0
32	AF311719 Sparicotyle chrysophryii	14.2	13.5	14.7	16.6	16.6	16.6	17.7	17.9	17.9	17.9	17.9	9.6	10.9	8.9	8.5	8.7	8.7	8.7	8.3	9.5	5.7	5.7	5.7	5.7	5.7	5.7	5.7	6.1	6.1	3.3	0

## Sheet: COI
Supplementary Table 2. Nucleotide genetic divergence values among selected sequences of the COI mtDNA region of polyopisthocotylans. Values below the diagonal are expressed in percentage (p-distance) while values above the diagonal represent number of differences in nucleotides. Newly sequenced taxa in bold.
		1	2	3	4	5	6	7	8	9	10	11	12	13	14	15	16	17	18	19	20	21	22	23	24	25	26	27	28	29	30
1	PP297655 Plectanocotyle gurnardi		79	78	79	86	85	85	85	86	85	84	78	78	78	78	78	78	78	78	81	81	81	81	81	83	83	83	83	83	83
2	OL675203 Atrispinum acarne	28.1		3	2	69	69	69	68	68	70	68	73	73	73	73	73	73	73	73	74	74	74	68	68	75	75	75	75	75	75
3	OL675205 Atrispinum acarne	27.8	1.1		3	70	70	70	69	69	70	69	72	72	72	72	72	72	72	72	73	73	73	67	67	74	74	74	74	74	74
4	OL675204 Atrispinum acarne	28.1	0.7	1.1		69	68	68	67	67	69	67	73	73	73	73	73	73	73	73	75	75	75	67	67	74	74	74	74	74	74
5	GQ240236 Sparicotyle chrysophryii	30.6	24.4	24.9	24.6		8	6	7	9	8	5	62	62	62	62	62	62	62	62	67	67	67	67	67	69	69	69	69	69	69
6	OL675210 Sparicotyle chrysophryii	30.2	24.6	24.9	24.2	2.8		4	5	9	6	7	65	65	65	65	65	65	65	65	71	71	71	68	68	72	72	72	72	72	72
7	OL675207 Sparicotyle chrysophryii	30.2	24.6	24.9	24.2	2.1	1.4		1	5	2	5	63	63	63	63	63	63	63	63	69	69	69	66	66	70	70	70	70	70	70
8	OL675208 Sparicotyle chrysophryii	30.2	24.2	24.6	23.8	2.5	1.8	0.4		6	3	6	64	64	64	64	64	64	64	64	69	69	69	66	66	69	69	69	69	69	69
9	OL675209 Sparicotyle chrysophryii	30.6	24.2	24.6	23.8	3.2	3.2	1.8	2.1		6	8	64	64	64	64	64	64	64	64	68	68	68	65	65	72	72	72	72	72	72
10	OL675206 Sparicotyle chrysophryii	30.2	24.9	24.9	24.6	2.8	2.1	0.7	1.1	1.8		7	63	63	63	63	63	63	63	63	69	69	69	66	66	70	70	70	70	70	70
11	AY009161 Sparicotyle chrysophrii	30.1	24.4	24.7	24	1.8	2.5	1.8	2.2	2.9	2.5		61	61	61	61	61	61	61	61	70	70	70	65	65	67	67	67	67	67	67
12	MZ273899 Polylabris sillaginae	27.8	26	25.6	26	22.1	23.1	22.4	22.8	22.8	22.4	21.9		0	0	0	0	0	0	0	24	24	24	42	42	41	41	41	41	41	41
13	MZ273898 Polylabris sillaginae	27.8	26	25.6	26	22.1	23.1	22.4	22.8	22.8	22.4	21.9	0		0	0	0	0	0	0	24	24	24	42	42	41	41	41	41	41	41
14	MZ273902 Polylabris sillaginae	27.8	26	25.6	26	22.1	23.1	22.4	22.8	22.8	22.4	21.9	0	0		0	0	0	0	0	24	24	24	42	42	41	41	41	41	41	41
15	MZ273901 Polylabris sillaginae	27.8	26	25.6	26	22.1	23.1	22.4	22.8	22.8	22.4	21.9	0	0	0		0	0	0	0	24	24	24	42	42	41	41	41	41	41	41
16	MZ273904 Polylabris sillaginae	27.8	26	25.6	26	22.1	23.1	22.4	22.8	22.8	22.4	21.9	0	0	0	0		0	0	0	24	24	24	42	42	41	41	41	41	41	41
17	MZ273903 Polylabris sillaginae	27.8	26	25.6	26	22.1	23.1	22.4	22.8	22.8	22.4	21.9	0	0	0	0	0		0	0	24	24	24	42	42	41	41	41	41	41	41
18	MZ273900 Polylabris sillaginae	27.8	26	25.6	26	22.1	23.1	22.4	22.8	22.8	22.4	21.9	0	0	0	0	0	0		0	24	24	24	42	42	41	41	41	41	41	41
19	MZ273905 Polylabris sillaginae	27.8	26	25.6	26	22.1	23.1	22.4	22.8	22.8	22.4	21.9	0	0	0	0	0	0	0		24	24	24	42	42	41	41	41	41	41	41
20	MZ273908 Polylabris australiensis	28.8	26.3	26	26.7	23.8	25.3	24.6	24.6	24.2	24.6	25.1	8.5	8.5	8.5	8.5	8.5	8.5	8.5	8.5		0	0	42	42	34	34	34	34	34	34
21	MZ273906 Polylabris australiensis	28.8	26.3	26	26.7	23.8	25.3	24.6	24.6	24.2	24.6	25.1	8.5	8.5	8.5	8.5	8.5	8.5	8.5	8.5	0		0	42	42	34	34	34	34	34	34
22	MZ273907 Polylabris australiensis	28.8	26.3	26	26.7	23.8	25.3	24.6	24.6	24.2	24.6	25.1	8.5	8.5	8.5	8.5	8.5	8.5	8.5	8.5	0	0		42	42	34	34	34	34	34	34
23	NC016057 Polylabris halichoeres	28.8	24.2	23.8	23.8	23.8	24.2	23.5	23.5	23.1	23.5	23.3	14.9	14.9	14.9	14.9	14.9	14.9	14.9	14.9	14.9	14.9	14.9		0	41	41	41	41	41	41
24	JF505509 Polylabris halichoeres	28.8	24.2	23.8	23.8	23.8	24.2	23.5	23.5	23.1	23.5	23.3	14.9	14.9	14.9	14.9	14.9	14.9	14.9	14.9	14.9	14.9	14.9	0		41	41	41	41	41	41
25	Polylabris dassie n. sp. PV612827	29.5	26.7	26.3	26.3	24.6	25.6	24.9	24.6	25.6	24.9	24	14.6	14.6	14.6	14.6	14.6	14.6	14.6	14.6	12.1	12.1	12.1	14.6	14.6		0	0	0	0	0
26	Polylabris dassie n. sp. PV612826	29.5	26.7	26.3	26.3	24.6	25.6	24.9	24.6	25.6	24.9	24	14.6	14.6	14.6	14.6	14.6	14.6	14.6	14.6	12.1	12.1	12.1	14.6	14.6	0		0	0	0	0
27	Polylabris dassie n. sp. PV612825	29.5	26.7	26.3	26.3	24.6	25.6	24.9	24.6	25.6	24.9	24	14.6	14.6	14.6	14.6	14.6	14.6	14.6	14.6	12.1	12.1	12.1	14.6	14.6	0	0		0	0	0
28	Polylabris dassie n. sp. PV612823	29.5	26.7	26.3	26.3	24.6	25.6	24.9	24.6	25.6	24.9	24	14.6	14.6	14.6	14.6	14.6	14.6	14.6	14.6	12.1	12.1	12.1	14.6	14.6	0	0	0		0	0
29	OL675212 Prostatomicrocotylinae gen. sp.	29.5	26.7	26.3	26.3	24.6	25.6	24.9	24.6	25.6	24.9	24	14.6	14.6	14.6	14.6	14.6	14.6	14.6	14.6	12.1	12.1	12.1	14.6	14.6	0	0	0	0		0
30	Polylabris dassie n. sp. PV612824	29.5	26.7	26.3	26.3	24.6	25.6	24.9	24.6	25.6	24.9	24	14.6	14.6	14.6	14.6	14.6	14.6	14.6	14.6	12.1	12.1	12.1	14.6	14.6	0	0	0	0	0
